# Supplementary material for: Comparative Genomics of Fungi in Nectriaceae Reveals Their Environmental Adaptation and Conservation Strategies
Source: J Fungi (Basel). 2024 Sep 5;10(9):632. doi: 10.3390/jof10090632 (PMC11433043; doi:10.3390/jof10090632)
Supplement: Supplementary file 1 [file jof-10-00632-s001.zip]

Archive with 3 entries (3 files):
- Figures S1–S15.pdf
- Table S1.csv
- Table S2.csv
