# Supplementary material for: Comparative Genomics of Fungi in Nectriaceae Reveals Their Environmental Adaptation and Conservation Strategies
Source: J Fungi (Basel). 2024 Sep 5;10(9):632. doi: 10.3390/jof10090632 (PMC11433043; doi:10.3390/jof10090632)
Supplement: Supplementary file 1 [file jof-10-00632-s001.zip › Table S1.csv]

Species	Lifestyle	Repetitive_Elements	Retroelements	DNA_transposons	Unclassified_Rep._Ele.	tRNA	Aminoacid_sequences	Secreted_Genes	Secreted_Cold_Genes	Secreted_Thermo_Genes	CAZy_Genes	Cold_CAZy	Thermo_CAZy	Secreted_GH	Secreted_GT	Secreted_PL	Secreted_CE	Secreted_AA	Secreted_CBM	Effector_genes	Apoplastic_proteins	Cytoplasmic_proteins	Cold_effector	Thermo_effector	CAZy_effector	Effector_GH	Effector_GT	Effector_PL	Effector_CE	Effector_AA	Effector_CBM	total_BGC	Assembly_Accession	Reference
Aquanectria penicillioides	Saprobe	10,48	5,38	0.02	5.07	222	12575	820	360	146	262	134	36	136	4	29	35	43	15	254	213	82	146	54	73	32	0	15	15	9	2	40	GCA_003415625.1
Calonectria pteridis	Plant Pathogen	4,12	1,03	0.05	3.04	277	15543	1283	547	282	348	160	45	158	4	35	50	76	25	407	334	155	252	81	76	23	0	20	22	6	5	103	GCA_022837005.1
Cylindrodendrum hubeiense	Plant Pathogen	2,95	0,86	0.22	1.87	236	13646	1073	531	218	333	182	44	169	3	40	34	59	28	300	252	96	191	60	76	30	0	21	12	7	6	58	GCA_014621425.1
Dactylonectria alcacerensis	Plant Pathogen	9,64	5,05	1.24	3.36	247	15344	1158	448	287	374	169	64	198	3	29	43	68	33	320	270	113	171	75	78	35	0	14	16	10	3	56	GCA_029931735.1
Fusarium nematophilum	Plant Pathogen	3	0,27	0.93	1.75	231	14259	1036	265	303	301	88	57	147	3	35	25	67	24	282	229	147	117	76	57	19	0	12	10	9	7	40	GCA_033030565.1
Fusarium paranaense	Plant Pathogen	7,51	3,2	1.07	3.24	270	14751	1155	381	263	319	123	45	165	2	34	32	65	21	316	257	154	155	71	69	30	0	15	11	10	3	44	GCA_027886155.1
Ilyonectria robusta	Endophyte	5,51	0,95	1.43	3.12	221	15758	1139	448	243	376	170	62	188	5	36	38	79	30	307	262	104	184	71	76	28	0	20	16	8	4	54	GCF_021365365.1
Mariannaea sp. PMI 226	Endophyte	2,24	0,96	0.31	0.97	220	10323	629	308	150	129	58	18	86	3	2	10	20	8	244	206	102	153	63	34	24	0	0	5	3	2	45	GCA_024336345.1
Neonectria coccinea	Plant Pathogen	7,61	3	0.35	4.26	202	11164	798	308	170	262	124	35	130	6	26	33	54	13	210	175	76	118	43	55	23	0	14	5	9	4	44	GCA_019137265.1
Neonectria ditissima	Plant Pathogen	8,21	4,96	0.34	2.91	197	11598	890	330	194	285	134	41	147	5	29	36	55	13	235	200	77	126	44	57	25	1	16	7	6	2	52	GCA_001305505.1
Neonectria faginata	Plant Pathogen	6,55	3,88	1.30	1.37	195	10957	793	289	175	251	125	37	127	3	28	29	52	12	224	194	80	119	48	56	20	0	15	8	9	4	45	GCA_030864175.1
Neonectria galligena	Plant Pathogen	0,8	0,13	0.15	0.52	171	11242	892	328	203	278	131	45	144	3	33	36	50	12	246	210	79	131	52	59	24	1	18	8	6	2	48	GCA_013759035.1
Neonectria hederae	Plant Pathogen	10,22	7,91	0.11	2.20	196	10591	755	276	170	221	104	35	116	4	23	28	39	11	230	192	90	116	52	49	21	1	11	8	5	3	46	GCA_003385265.1
Neonectria lugdunensis	Saprobe	4,38	2,04	0.33	2.01	207	11480	797	322	170	241	120	34	121	2	28	26	45	19	229	195	74	122	44	51	21	0	14	7	5	4	48
Neonectria punicea	Plant Pathogen	2,47	0,55	0.05	1.86	193	11454	798	289	188	250	115	37	129	3	29	29	49	11	234	200	80	128	52	56	20	0	16	7	10	3	44	GCA_003385315.1
Neonectria sp. DH2	Endophyte	1,64	0,16	0.30	1.19	197	12832	953	392	196	303	142	40	158	4	30	37	51	23	284	243	92	162	61	78	32	1	17	15	6	7	63	GCA_003934905.1
Rugonectria rugulosa	Plant Pathogen	1,53	0,32	0.57	0.65	206	13032	809	327	153	219	100	17	121	4	12	22	50	10	214	174	72	121	55	35	15	0	5	8	6	1	59	GCA_023509875.1
Thelonectria discophora	Saprobe	7,2	3,6	1.91	1.67	225	10364	655	258	125	194	87	16	100	2	18	22	42	10	191	164	57	112	36	43	15	0	12	8	6	2	33	GCA_911649645.1
