# Supplementary material for: Comparative Genomics of Fungi in Nectriaceae Reveals Their Environmental Adaptation and Conservation Strategies
Source: J Fungi (Basel). 2024 Sep 5;10(9):632. doi: 10.3390/jof10090632 (PMC11433043; doi:10.3390/jof10090632)
Supplement: Supplementary file 1 [file jof-10-00632-s001.zip › Table S2.csv]

Species	Lifestyle	total_BGC	NRPS	NRPS-like	Terpene	RiPP	Isocyanide	Isocyanide-nrp	T1PKS	T3PKS	NRP-Metallophore	Betalactone	Indole	NI-Siderophore	Phosphonate
Cylindrodendrum hubeiense	Plant Pathogen	58	14	8	3	3	1	3	24	1	0	1	0	0	0
Calonectria pteridis	Plant Pathogen	103	36	16	11	2	1	2	32	1	1	1	3	1	0
Dactylonectria alcacerensis	Plant Pathogen	56	11	7	8	3	3	2	19	0	1	2	0	0	0
Neonectria coccinea	Plant Pathogen	44	12	6	7	3	1	2	12	1	0	0	1	0	0
Neonectria hederae	Plant Pathogen	46	13	7	7	2	1	2	9	3	1	1	0	0	0
Neonectria lugdunensis	Saprobe	48	11	7	7	2	0	2	15	2	1	1	0	0	0
Neonectria sp DH2	Endophyte	63	19	11	5	2	2	2	20	1	0	1	0	0	1
Aquanectria penicillioides	Saprobe	40	10	6	6	2	0	1	13	0	0	2	0	0	0
Neonectria ditissima	Plant Pathogen	52	14	8	8	2	1	1	17	1	0	0	0	0	1
Neonectria faginata	Plant Pathogen	45	13	7	6	3	1	1	11	1	1	1	1	0	0
Neonectria galligena	Plant Pathogen	48	14	7	6	2	1	1	16	1	0	0	0	0	1
Neonectria punicea	Plant Pathogen	44	13	7	6	3	1	1	11	1	1	0	1	0	0
Rugonectria rugulosa	Plant Pathogen	59	18	6	7	1	0	1	23	1	0	2	4	0	0
Thelonectria discophora	Saprobe	33	6	6	7	2	0	1	8	1	1	1	0	0	0
Fusarium nematophilum	Plant Pathogen	40	10	10	4	2	0	0	10	2	1	1	1	1	1
Fusarium paranaense	Plant Pathogen	44	12	6	4	2	1	0	15	1	1	2	1	0	1
Ilyonectria robusta	Endophyte	54	13	11	6	3	1	0	16	2	1	1	2	1	0
Mariannaea sp PMI 226	Endophyte	45	11	7	6	1	0	0	17	1	1	1	2	0	0
